# Supplementary material for: Evolution of neuropeptides in non-pterygote hexapods
Source: BMC Evol Biol. 2016 Feb 29;16:51. doi: 10.1186/s12862-016-0621-4 (PMC4770511; doi:10.1186/s12862-016-0621-4)
Supplement: Additional file 3: — Assignment of precursor sequences listed in Additional file 1 (only sequences not released in NCBI yet). The original sequences from assembly version 1 will be available upon request. (XLS 62 kb) [file 12862_2016_621_MOESM3_ESM.xls]

## Sheet: Tabelle1
Species		ACP	ACP2	AKH1	AKH2	AST A	AST C	AST C2	AST C3	AST CC1	AST CC2	AT1	AT2	AT3	Bursicon-α	Bursicon-β	CAPA1/PK1	CAPA2/PK2	CCAP1	CCAP2	CCHa1	CCHa2	CNMa	Corazonin1	Corazonin2	CRF-DH1	CRF-DH2	CT-DH1	CT-DH2	CT-DH3	EFLa	EH1	EH2	Elevenin	ETH1	ETH2	FMRFa1	FMRFa2	Inotocin	ITP1/ITPL	ITP2	ITP3	ITP4	Kinin1	Kinin2	MIP	Myosuppressin	Natalisin1	Natalisin2
Nipponentomon nippon	Protura	C232245	C247914 f	C245756 f	C252346 f	C264040 f	C249666 f			s5614 f		s1100 f,s1101-1 f splvORF			C245152 f	s9258	s9265 f,s9266 f splvORF		C254984 f		C257472 f			s12849 f	s2535	s3288 f/s3289 f splv		s11148 f	C216104		s11152,s7186	C249734 f		C252638 f	C217762,C229354		C243070	C206044,C201249	s937 f,s938 f	s9620 f, s9621 f splv				s6674 fs	C216400	s6956	s7609 f	C245548
Filientomon takanawanum	Protura	C1228176 f		s14774 f		s28196 f	s33464 f			C1092253		s12701 f			s30143 f fs	s11045	C1265771 f	C1038740	s34999 f		s32719 f	s16649 f		s24186 f		s4982 f		C1262901 f			C1251881,s23085	s18502 f	C1153127	C1234721 f	s30782 f		C1242457 f		s11753 f	s21809 f splv				s7282 f		s8801 f	s23456 f,s23457 f	s19452 f
Podura aquatica	Collembola	C392414		C393278		s10898 f	s7638 f			s12290 f		s12143 f			C436305 f	C434701	s5284-f/s5285 f splv		C429827 f		C433161			s3336 f		C397804,C372860	s14355	s8695 f,s8696 f splvORF			C436365	C410651					C435973 f		s13335	C449397 f splv				s11267 f		s1945 f	C431561 f
Bourletiella hortensis	Collembola			s3021 f		s19595 f	s6764 f splvORF	s968 f, s969 f splvORF	s16656 f	C518455 f	C507507	s10179 f			C529415	s13513 f	s20607 f		C539721 f		s16710 f	C549153 f		C539667 f		C552095 f	C516635 f	s21371 f			C556059 f	C458835	s15557 f		C549159 f		C541857 f		s18013 f	s20096,C493478 splv				s15217 f		s19091 f	C558961 f	C539381 f
Orchesella cincta	Collembola	C501798 f		s17866 f		C486932	s17400 f	s13537		C510510 f		C495554			s6365 f	C498920 f	C514132 f		s18690 f		s17771			C511620 f		C389003		C502102 f	C498508 f		C342109,C312159	C482424 f	C431466		C496488 f		C499470		C496522,C472410	s19898 f,C435374 splv				C479042,s7742		C518788 f	s13326 f
Lepidocampa weberi	Diplura	C1053575 f		s29046 f		s21892 f	C1080090 f	s18783 f		s28891 f		s28598 f			s6746 f	s26779 f	s16785 f	C1072123	C1089568 f		C1084726 f	C1090430 f	s14405 f	s8610		C1098714 f		s3786 f			s8175 f	s29415 f	s29415 f 2 ORFs	s25378 f	C1003054	C710278	C1099865 f		C1083216 f	s2922 f splv				C1076183 f		s5544 f fs	C1089398 f	s28793 f	C1038828
Catajapyx aquilonaris	Diplura			C351922 f		s11611 f	C365402 f			C349318 f		s6612 f			C347443	C246664	C367970 f	C357524 f	C369081 f		C364460 f	C253154		C360014 f		C332987		s11326 f			s6118 f	C357254 f	C311121		C355762 f		C375111 f		C335896	s10897 f splv				C353284		s9517 f	s5469
Pedetontus okajimae	Archaeognatha	C674538 f		C642899 f		s17277 f	C617281					s19149 f			s12583 f/s12584 f splv	C653196	C709485 f		C700579 f		C696979 f	C516780 f?	s17732 f	C689600 f		s2585 f		C576277 fs			C721157 f	C670853 f		C633736	C716753 f		C713875 f		C695399 f	C719129 f splv				C590261		C712151 f	C657617 f	C546503
Machilontus sp.	Archaeognatha	s10262		C976029 f		s27389 f	C1018926 f			C1007702 f		C1040912 f			s1386 f	C996191 f	C1029256 f		s26419 f		C1010054 f		C1012918 f	s15555		s14292 f		C836831			s10390,C993875	C1029896 f		C991325	C980251		C1012074 f		C954040 fs	s13297 splv				C936965		s20993 f	C1009570 f	C919145 C840315
Nicoletia phytophila	Zygentoma	C462964 f		C475222 f		s9585 f	C502089 f			C486491 f		C500749 f			C498489 f	C481050	s6008 f	C483648	C505759 f		C503829 f	s9329 f	C508881 f	C488291 f		C468256		C511327 f			C473550,C210764,C502439	C489081 f	s2275 f, s2276 f splvORF		C505923 f		s8328 f		C485231 f	C478176 f,C507689 splv				C322413,C500893		C510149 f	C501303 f	C254799 C434153 C496803
Xibalbanus tulumensis	Remipedia					C1974382 s2862	s23715 f			C1463182						C1684601	C1658997	C1694059	C1933832 f		C1944050					C1592957		C1985878 f						C1451256	C1545809		C1857328		C1817185	C2001021 f splv						C1776233	C1970172 f
Anaspides tasmaniae	Malacostraca					C645148 C634586	C730132			C699724					C727386	C699564			C734279 f		s6507 f			C730684				C678552				C720152	C744121 f						C623554,C700630							C702097
Lithobius forficatus	Chilopoda			s28256 f		s10116 s10805	s3147 f	s26670 f		s19639		s25031 f			C786935		C1110165 f		s32453 f		C1022906	C834049	C808569			C1115043 f		C1087745 f			C1012778	C1008858		C1120453 f	s10083 f		C1076261,C933764,C1117693		s25525 f	s5077 f						s30955 f	s17671 f
Hanseniella sp.	Symphyla	C1050742		C1112591		C969139	s4147 f	C1284111 f	C1039938	C1295421 f	C1265064 f	C1268064 f	C1215748	C1196158	C1198470	C935315	C1308081 f	C963367	C1266742 f	s7424 f	C1262596 f	C1120971	C898982	C1259368 f	C905498	C1270554		C1272034 f	s24668 f	C1194375	C1231965 C1262824	C1311073 f	C1241577	C1302317 f	s23687 f		C1257424,s13517		C1228390	s18367 f,s18368 f	C1292231 f	C1263878 f	C1060713			C1277553	s15184 f
Eudigraphis takakuwai nigricans	Diplopoda	C877827 f	C902175 f	s14117 f		C904923				s15792 f		C907852 f			C738605	s13376 f/s13377 f splv	C913160 f		C909246 f	C836514	C916640 f	C853007	C895548			s15763 f		C913022 f			C820878	s954 f		C908148 f	C745983		s11184,C820698		C831860	C908868 f						s10247 s12306	C889249 f
Additional file 3. Assignment of precursor sequences listed in additional file 1 (only sequences not released in NCBI yet). The original sequences from assembly version 1 will be available upon request.																																								Christian
f, full length; fs, frame shift; splv, splice variants; splvORF, splice variant with identical open reading frame
[truncated: 31 more columns]
